# Supplementary material for: Sperm Motility, Oxidative Status, and Mitochondrial Activity: Exploring Correlation in Different Species
Source: Antioxidants (Basel). 2021 Jul 16;10(7):1131. doi: 10.3390/antiox10071131 (PMC8301117; doi:10.3390/antiox10071131)
Supplement: Supplementary file 1 [file antioxidants-10-01131-s001.zip]

Archive with 1 entries (1 files):
- antioxidants-1289021-supplementary.pdf
